# Supplementary material for: Evaluation of Pseudomonas fulva PS9.1 and Bacillus velezensis NWUMFkBS10.5 as Candidate Plant Growth Promoters during Maize-Fusarium Interaction
Source: Plants (Basel). 2022 Jan 26;11(3):324. doi: 10.3390/plants11030324 (PMC8839840; doi:10.3390/plants11030324)
Supplement: Supplementary file 1 [file plants-11-00324-s001.zip]

Archive with 1 entries (1 files):
- plants-1536121-supplementary.pdf
